# Supplementary material for: Is there a trade-off between peak performance and performance breadth across temperatures for aerobic scope in teleost fishes?
Source: Biol Lett. 2016 Sep;12(9):20160191. doi: 10.1098/rsbl.2016.0191 (PMC5046912; doi:10.1098/rsbl.2016.0191)
Supplement: Table S1 [file rsbl20160191supp1.xlsx]

## Sheet: data
order	species	common name	lifestyle	mean mass (g)	temperature points tested	lowest % below Topt	lowest % above Topt	Pmax (mg O2/h)	Topt	Tbreadth60%	Tbreadth70%	Tbreadth80%	Tbreadth90%	method	Reference
Perciformes	Acanthochromis polyacanthus	spiny chromis damselfish	benthopelagic	2.5975	4	54.9505	81.6786	1.87106	30.1	5.5	4.25	2.5	2.5	acclim	Gardiner NM, Munday PL, Nilsson GE (2010) Counter-gradient variation in respiratory performance of coral reef fishes at elevated temperatures. PLoS ONE 5: e13299
Albulinae	Albula vulpes	bonefish	benthopelagic	1000	5	86.2341	17.5159	433.23	27.37	10.25	8.75	7	4.75	acute	Nowell L, Brownscombe J, Gutowsky LG, Murchie K, Suski C, Danylchuk A, Shultz A, Cooke S (2015) Swimming energetics and thermal ecology of adult bonefish (albula vulpes): A combined laboratory and field study in eleuthera, the bahamas. Environmental Biology of Fishes 98: 2133-2146
Perciformes	Cheilodipterus quinquelineatus	five-lined cardinalfish	benthopelagic	3.31	4	85.8156	3.5461	1.81024	30.31	3.5	3	2.5	1.5	acclim	Rummer JL, Couturier CS, Stecyk JAW, Gardiner NM, Kinch JP, Nilsson GE, Munday PL (2014) Life on the edge: Thermal optima for aerobic scope of equatorial reef fishes are close to current day temperatures. Global change biology 20: 1055-1069
Perciformes	Dascyllus aruanus	whitetail dascyllus	benthopelagic	3.42	4	78.0968	68.3991	4.4158	29.24	6	5	3.75	3	acclim	Gardiner NM, Munday PL, Nilsson GE (2010) Counter-gradient variation in respiratory performance of coral reef fishes at elevated temperatures. PLoS ONE 5: e13299
Perciformes	Dascyllus melanurus	fourstripe damselfish	benthopelagic	3.02	4	42.0735	7.31782	1.78618	31.06	3	2.5	2	1.5	acclim	Rummer JL, Couturier CS, Stecyk JAW, Gardiner NM, Kinch JP, Nilsson GE, Munday PL (2014) Life on the edge: Thermal optima for aerobic scope of equatorial reef fishes are close to current day temperatures. Global change biology 20: 1055-1068
Perciformes	Forsterygion lapillum	common triplefin	benthopelagic	2.1	3	82.0945	81.8844	0.66945	17.9903	9.5	8	6	4.5	acclim	Khan JR, Herbert NA (2012) The behavioural thermal preference of the common triplefin (forsterygion lapillum) tracks aerobic scope optima at the upper thermal limit of its distribution. Journal of Thermal Biology 37: 118-124
Fundulidae	Fundulus heteroclitus	common killifish / mummichog	benthopelagic	6.07143	7	26.8715	80.7125	2.54945	28.84	28	23.75	18.75	12.5	acclim	Healy TM, Schulte PM (2012) Thermal acclimation is not necessary to maintain a wide thermal breadth of aerobic scope in the common killifish (fundulus heteroclitus). Physiological and Biochemical Zoology 85: 107-120
Gadiformes	Gadus morhua	Atlantic cod	benthopelagic	383.64	5	66.3459	80.8043	56.9322	12.24	24.5	19.75	16	10.5	acclim	Tirsgaard B, Behrens JW, Steffensen JF (2015) The effect of temperature and body size on metabolic scope of activity in juvenile atlantic cod gadus morhua l. Comparative Biochemistry and Physiology Part A: Molecular & Integrative Physiology 179: 89-96
Mugiliformes	Liza aurata	golden grey mullet	pelagic	15.32	3	93.0224	88.3721	7.30672	21.48	18	15.25	12	8	acclim	Killen SS, Reid D, Marras S, Domenici P (2015) The interplay between aerobic metabolism and antipredator performance: vigilance is related to recovery rate after exercise. Frontiers in Physiology 6:111.doi: 10.3389/fphys.2015.00111
Pleuronectiformes	Microstomus kitt	lemon sole	benthic	230.667	3	62.99	89.5255	29.8736	11.54	14	11	8.75	6	acclim	Duthie GG (1982) The respiratory metabolism of temperature-adapted flatfish at rest and during swimming activity and the use of anaerobic metabolism at moderate swimming speeds. Journal of Experimental Biology 97: 359-373
Scorpaeniformes	Myoxocephalus scorpioides	Arctic sculpin	benthic	100	3	80.703	75.8973	8.819	8.73	14.5	12	9.5	6.5	acute	Seth H, Gräns A, Sandblom E, Olsson C, Wiklander K, Johnsson JI, Axelsson M (2013) Metabolic scope and interspecific competition in sculpins of greenland are influenced by increased temperatures due to climate change. PLoS ONE 8: e62860
Scorpaeniformes	Myoxocephalus scorpius	shorthorn sculpin	benthic	100	3	81.1765	65.8702	9.093	8.18	12.75	10.75	9	6	acute	Seth H, Gräns A, Sandblom E, Olsson C, Wiklander K, Johnsson JI, Axelsson M (2013) Metabolic scope and interspecific competition in sculpins of greenland are influenced by increased temperatures due to climate change. PLoS ONE 8: e62859
Salmoniformes	Oncorhynchus clarkii	cutthroat trout	benthic	90	5	65.0206	76.9547	42.8265	15.59	23.75	19.5	15.75	10.5	acclim	Dwyer WP, Kramer RH (1975) The influence of temperature on scope for activity in cutthroat trout, salmo clarki. Transactions of the American Fisheries Society 104: 552-554
Salmoniformes	Oncorhynchus gorbuscha	pink salmon	benthic	1600	6	64.9007	61.5894	1703.95	16.48	25.75	21.5	16.25	11.5	acute	Clark TD, Jeffries KM, Hinch SG, Farrell AP (2011) Exceptional aerobic scope and cardiovascular performance of pink salmon (oncorhynchus gorbuscha) may underlie resilience in a warming climate. The Journal of Experimental Biology 214: 3074-3081
Salmoniformes	Oncorhynchus kisutch	coho salmon	benthic	2300	6	82.6319	67.7434	1010.71	7.87	9.5	7.75	6	4.25	acute	Lee CG, Farrell AP, Lotto A, MacNutt M, Hinch S, Healey M (2003) The effect of temperature on swimming performance and oxygen consumption in adult sockeye (oncorhynchus nerka) and coho (o. Kisutch) salmon stocks. Journal of Experimental Biology 206: 3239-3251
Salmoniformes	Oncorhynchus mykiss	rainbow trout	benthopelagic	33.6	6	69.8531	45.5881	18.5173	15.55	16.25	13	10	7	acute	Chen Z, Snow M, Lawrence CS, Church AR, Narum SR, Devlin RH, Farrell AP (2015) Selection for upper thermal tolerance in rainbow trout (oncorhynchus mykiss walbaum). The Journal of Experimental Biology 218: 803-812
Salmoniformes	Oncorhynchus nerka	sockeye salmon	pelagic	2670	6	71.5957	86.8868	1776.14	17.06	12.25	10.5	8.5	5.5	acute	Lee CG, Farrell AP, Lotto A, MacNutt M, Hinch S, Healey M (2003) The effect of temperature on swimming performance and oxygen consumption in adult sockeye (oncorhynchus nerka) and coho (o. Kisutch) salmon stocks. Journal of Experimental Biology 206: 3239-3251
Perciformes	Ostorhinchus cyanosoma	yellowstriped cardinalfish	benthopelagic	1.42475	4	77.8734	81.859	0.919277	29.83	7	6	5.25	3.25	acclim	Gardiner NM, Munday PL, Nilsson GE (2010) Counter-gradient variation in respiratory performance of coral reef fishes at elevated temperatures. PLoS ONE 5: e13304
Nototheniidae	Pagothenia borchgrevinki	bald notothen	pelagic	84	3	70.9398	39.4361	23.1109	2.31	5	4.25	3.5	2.5	acute	Lowe CJ, Davison W (2006) Thermal sensitivity of scope for activity in pagothenia borchgrevinki, a cryopelagic antarctic nototheniid fish. Polar Biology 29: 971-977
Perciformes	Polyprion oxygeneios	hapuku wreckfish	benthic	138.8	5	82.0945	81.8844	52.2402	19.33	8	6.75	5	3.5	acclim	Khan JR, Pether S, Bruce M, Walker SP, Herbert NA (2014) Optimum temperatures for growth and feed conversion in cultured hapuku (polyprion oxygeneios) — is there a link to aerobic metabolic scope and final temperature preference? Aquaculture 430: 107-113
Perciformes	Pomacentrus moluccensis	lemon damselfish	benthopelagic	2.96225	4	64.6707	85.6288	2.67962	30.2	6.75	5.75	4.5	3	acclim	Gardiner NM, Munday PL, Nilsson GE (2010) Counter-gradient variation in respiratory performance of coral reef fishes at elevated temperatures. PLoS ONE 5: e13303
Perciformes	Sarpa salpa	Salema	benthopelagic	19.4	6	77.4592	87.4338	13.1569	22.42	15	14	10	6.5	acclim	Marras S, Cucco A, Antognarelli F, Azzurro E, Milazzo M, Bariche M, Butenschön M, Kay S, Di Bitetto M, Quattrocchi G et al. (2015) Predicting future thermal habitat suitability of competing native and invasive fish species: From metabolic scope to oceanographic modelling. Conservation Physiology 3:
Salmoniformes	Salvelinus fontinalis	Arctic charr	benthic	23.27	5	52.5083	53.094	6.40367	14.25	16.5	14	11	7.5	acclim	Graham JM (1950) Some effects of temperature and oxygen pressure on the metabolism and activity of the speckled trout. Salvelinus fontinalis. Canadian Journal of Research 27, section D
Salmoniformes	Salvelinus namaycush	Lake trout	benthopelagic	108	4	85.0696	83.062	29.5607	13.51	19	11.5	12.25	8.5	acclim	Kelly NI, Burness G, McDermid JL, Wilson CC (2014) Ice age fish in a warming world: minimal variation in thermal acclimation capacity among lake trout (Salvelinus namaycush) populations. Conserv Physiol 2(1): cou025; doi:10.1093/conphys/cou025.
Perciformes	Sander lucioperca	Pikeperch	pelagic	813.333	6	92.4621	66.9523	102.521	17.96	25	20	16	11	acclim	Frisk M, Skov PV, Steffensen JF (2012)Thermal optimum for pikeperch (Sander lucioperca) and the use of ventilation frequency as a predictor of metabolic rate. Aquaculture 324-325 pp 151-157
Pleuronectiformes	Scophthalmus maximus	turbot	benthic	500	5	53.0232	88.5956	82.58	19.3	23.5	18.5	15.5	10.5	acclim	Mallekh R, Lagardere JP (2002) Effect of temperature and dissolved oxygen concentration on the metabolic rate of the turbot and the relationship between metabolic scope and feeding demand. Journal of Fish Biology 60: 1105-1115
Perciformes	Siganus rivulatus	Marble spinefoot	benthopelagic	19.1	8	60.7292	91.57	15.3978	30.21	25.5	21.5	17	11.5	acclim	Marras S, Cucco A, Antognarelli F, Azzurro E, Milazzo M, Bariche M, Butenschön M, Kay S, Di Bitetto M, Quattrocchi G et al. (2015) Predicting future thermal habitat suitability of competing native and invasive fish species: From metabolic scope to oceanographic modelling. Conservation Physiology 3:
Perciformes	Zoramia leptacantha	threadfin cardinalfish	benthopelagic	1.02	4	77.1181	28.8571	0.805198	31.07	4.5	3.75	3	2	acclim	Rummer JL, Couturier CS, Stecyk JAW, Gardiner NM, Kinch JP, Nilsson GE, Munday PL (2014) Life on the edge: Thermal optima for aerobic scope of equatorial reef fishes are close to current day temperatures. Global change biology 20: 1055-1070

## Sheet: metadata
order	order name of fish species
species	name of fish species
common name	common name of fish species
lifestyle	3 lifestyle categories benthic, benthopelagic and pelagic
mean mass (g)	means mass of fish (g)
temperature tested	number of temperatures tested in study
lowest % below Topt	the lowest drop for aerobic scope below AS at Pmax measured in the study below Topt (e.g. a value of 70% indicates the study measured declines in AS until 70% of Pmax as temperature drop below Topt).
lowest % above Topt	the lowest drop for aerobic scope below AS at Pmax measured in the study above Topt (e.g. a value of 70% indicates the study measured declines in AS until 70% of Pmax as temperature rises above Topt).
Pmax(mg O2/h)	absolute aerobic scope at Topt (mg O2/h)
Topt	optimal temperature at which aerobic scope was maximised
Tbreadth60%	temperature range over which aerobic performance was at least 60% of peak performance
Tbreadth70%	temperature range over which aerobic performance was at least 75% of peak performance
Tbreadth80%	temperature range over which aerobic performance was at least 80% of peak performance
Tbreadth90%	temperature range over which aerobic performance was at least 90% of peak performance
method	thermal treatments used in the studies either acclimated or acute thermal exposed to different temperatures
reference	study from which data was sourced
